# Supplementary material for: Longitudinal association between DNA methylation and type 2 diabetes: findings from the KORA F4/FF4 study
Source: Cardiovasc Diabetol. 2025 Jan 18;24:19. doi: 10.1186/s12933-024-02558-8 (PMC11748594; doi:10.1186/s12933-024-02558-8)
Supplement: Supplementary file 2 — Additional file 2. Table S1: Significant CpG sites associated with T2D; Table S2: Significant differentially methylated regions associated with T2D; Table S3: Related diseases or tissues; Table S4: Significant CpG sites associated with FPG; Table S5: Significant CpG sites associated with HbA1c; Table S6: Significant CpG sites associated with HOMA-IR; Table S7: Significant CpG sites associated with interaction between T2D and follow-up time; Table S8: Significant CpG sites associated with T2D from extended model; Table S9: Significant CpG sites associated with T2D from repeated methylation measurements; Table S10: Significant CpG sites associated with persistent diabetes; Table S11: Significant CpG sites associated with progression of diabetes status from NGT to diabetes; Table S12: Associated CpG-transcripts pairs; Table S13: Pathways associated to T2D. [file 12933_2024_2558_MOESM2_ESM.xlsx]

## Sheet: Table of Content
Table of content
	Table S1	Significant CpG sites associated with T2D
	Table S2	Significant differentially methylated regions associated with T2D
	Table S3	Related diseases or tissues
	Table S4	Significant CpG sites associated with FPG
	Table S5	Significant CpG sites associated with HbA1c
	Table S6	Significant CpG sites associated with Homa-IR
	Table S7	Significant CpG sites associated with interaction between T2D and follow-up time
	Table S8	Significant CpG sites associated with T2D from extended model
	Table S9	Significant CpG sites associated with T2D from repeated methylation measurements
	Table S10	Significant CpG sites associated with persistent prediabetes or T2D
	Table S11	Significant CpG sites associated with progression of diabetes
	Table S12	Associated CpG-transcripts pairs
	Table S13	Pathways associated with T2D

## Sheet: Table S1
probeID	BETA	SE	p	p_FDR	mean	SD	CHR	MAPINFO	UCSC_RefGene_Name	Relation_to_UCSC_CpG_Island	UCSC_RefGene_Group	Methyl450_Loci	Novel
cg19693031	-0.0292393	0.00270783	9.51504511444497e-27	3.5591406852386e-21	0.753542	0.0685042	1	145441552	TXNIP		3'UTR	TRUE
cg06500161	0.0122405	0.00162658	6.69980363660542e-14	1.2530441747434e-08	0.63472	0.0593795	21	43656587	ABCG1;ABCG1;ABCG1;ABCG1;ABCG1;ABCG1	S_Shore	Body;Body;Body;Body;Body;Body	TRUE
cg13274938	0.00914332	0.00137357	3.30920124716328e-11	4.12606654435471e-06	0.753229	0.0435068	17	38493822	RARA;RARA;RARA	N_Shelf	Body;Body;Body	TRUE
cg11024682	0.00955012	0.00154296	6.78041418848875e-10	5.43292895472895e-05	0.482666	0.0520475	17	17730094	SREBF1;SREBF1	S_Shelf	Body;Body	TRUE
cg00574958	-0.00734239	0.00118811	7.26222544703298e-10	5.43292895472895e-05	0.0901447	0.022605	11	68607622	CPT1A;CPT1A	N_Shore	5'UTR;5'UTR	TRUE
cg07458272	0.0102828	0.00177618	7.75397611456543e-09	0.000445882	0.667097	0.0662673	19	34744396	KIAA0355	N_Shore	TSS1500	TRUE
cg15082870	0.00918297	0.00159039	8.44147490789614e-09	0.000445882	0.706647	0.0552474	7	36022841		S_Shore		TRUE
cg17058475	-0.0106075	0.00184362	9.53619681148691e-09	0.000445882	0.106078	0.0379732	11	68607737	CPT1A;CPT1A	N_Shore	5'UTR;5'UTR	TRUE
cg27516100	0.00831899	0.00145262	1.11875958689561e-08	0.000464974	0.505982	0.062391	6	30624520	DHX16;DHX16		Body;Body	TRUE
cg06710464	0.00940411	0.00167756	2.24040272103245e-08	0.000838032	0.756657	0.0653281	17	79047695	BAIAP2;BAIAP2;BAIAP2;BAIAP2	S_Shore	Body;Body;Body;Body	TRUE
cg16805291	0.0115172	0.00210368	4.7067950307332e-08	0.00158589	0.562557	0.073098	7	36022575		Island		TRUE
cg13059136	0.0106711	0.00195416	5.0876816017902e-08	0.00158589	0.567289	0.0768624	11	2986541	SNORA54;NAP1L4		TSS1500;Body	TRUE
cg14476101	-0.0146986	0.00271173	6.48882391338654e-08	0.00186705	0.653738	0.0762054	1	120255992	PHGDH	S_Shore	Body	TRUE
cg27431877	0.00608115	0.00113394	8.83113564551494e-08	0.00235952	0.821994	0.0357987	12	124911924	NCOR2;NCOR2	S_Shore	Body;Body	TRUE
cg01676795	0.0118226	0.00227016	2.02466952217011e-07	0.0050489	0.594751	0.0764694	7	75586348	POR		Body	TRUE
cg26663590	0.011577	0.00223688	2.41375267222662e-07	0.00564296	0.566809	0.080888	16	28959310		S_Shore		TRUE
cg02550722	-0.00768039	0.00148807	2.59377846738348e-07	0.00570714	0.628946	0.0481426	6	32048679	TNXB	S_Shore	Body	TRUE	Yes
cg23205886	-0.0105406	0.00204935	2.85123733223141e-07	0.0057752	0.590387	0.0703245	5	138611766	SNHG4;MATR3	S_Shore	Body;5'UTR	TRUE	Yes
cg11183227	0.00988512	0.00192381	2.93350191227146e-07	0.0057752	0.861036	0.0398699	15	91455407	MAN2A2		Body	TRUE
cg08894273	0.00937691	0.00185415	4.52467879595548e-07	0.00846237	0.407368	0.0673213	1	161109487		N_Shore		TRUE	Yes
cg06680762	0.00953095	0.00189218	5.03286357540569e-07	0.00896458	0.839724	0.0421108	5	72798322	BTF3;BTF3	S_Shelf	Body;Body	TRUE
cg04745771	-0.00878086	0.00175225	5.68869638801506e-07	0.00967218	0.700921	0.0418609	8	144947579	EPPK1	S_Shore	TSS200	TRUE	Yes
cg09777883	0.00897784	0.00179473	5.95629305198956e-07	0.00968685	0.684197	0.063573	11	112093696		N_Shelf		TRUE
cg18305855	0.012121	0.00242939	6.40574612099618e-07	0.00998373	0.615898	0.0673079	7	112529943	C7orf60		Body	TRUE	Yes
cg08994060	-0.0132186	0.00267037	7.78969504225427e-07	0.0116551	0.32094	0.077595	10	6214026	PFKFB3		Body	TRUE
cg16809457	0.0103678	0.0021071	9.05523756070419e-07	0.0130275	0.638841	0.0635318	6	90399677	MDN1		Body	TRUE
cg20346503	-0.00696565	0.0014222	1.0185774649808e-06	0.0141112	0.822424	0.0510173	2	128994402		S_Shelf		TRUE	Yes
cg11311053	0.00660994	0.0013525	1.07692407186089e-06	0.0143867	0.769613	0.0331811	12	124912049	NCOR2;NCOR2	S_Shore	Body;Body	TRUE
cg16922753	-0.0133655	0.00274352	1.16178737548644e-06	0.0149852	0.694669	0.068778	8	1113291		Island		TRUE	Yes
cg20507228	0.01481	0.00305739	1.33009424117294e-06	0.0165842	0.505449	0.0804155	15	91460071	MAN2A2		Body	TRUE
cg06192883	0.0110193	0.0022863	1.50174585951885e-06	0.0181205	0.337622	0.0606968	15	52554171	MYO5C		Body	TRUE
cg04887859	0.00126	0.000262141	1.60200459144926e-06	0.0187261	0.00405584	0.00467967	6	28806818		Island		TRUE	Yes
cg00851028	0.00685926	0.00142958	1.67346004440074e-06	0.0189686	0.679194	0.0339911	1	234905772				TRUE
cg23661483	0.0109625	0.00229923	1.93971843796412e-06	0.02134	0.691027	0.0589004	19	15227219	ILVBL	S_Shelf	Body	TRUE	Yes
cg24304848	0.00745531	0.00156958	2.12139095528638e-06	0.0226719	0.723319	0.057426	11	44764716				TRUE
cg16589830	0.0123849	0.00262523	2.49695817283255e-06	0.0259444	0.511167	0.0794088	1	212284214				TRUE
cg01538969	0.00875743	0.00186103	2.63518034370035e-06	0.0266405	0.501409	0.0724503	6	30624636	DHX16;DHX16		Body;Body	TRUE
cg13947735	0.0105775	0.00225747	2.90192357140781e-06	0.0285652	0.537836	0.0738542	17	80924969	B3GNTL1	S_Shelf	Body	TRUE	Yes
cg26340740	0.0109289	0.00233856	3.0888080355204e-06	0.0291396	0.487338	0.0759892	11	58980377	MPEG1;MPEG1		1stExon;5'UTR	TRUE
cg00309945	0.00943055	0.00201901	3.11608285907682e-06	0.0291396	0.66346	0.0455369	1	22148926	LDLRAD2;HSPG2	N_Shore	3'UTR;3'UTR	TRUE
cg06291107	0.00603587	0.00129808	3.4563972406589e-06	0.0315336	0.641956	0.0509624	20	36157675	BLCAP;BLCAP	S_Shore	TSS1500;TSS1500	TRUE
cg10722267	0.0101008	0.00217579	3.57448142906124e-06	0.0318345	0.737992	0.0648482	3	197608554				TRUE
cg17572056	0.00946837	0.00204239	3.6924301416245e-06	0.0321202	0.552558	0.0526185		195947062	OSTalpha		Body	TRUE
cg05584078	-0.0057399	0.00124196	3.98047084223582e-06	0.0338389	0.913361	0.0355272	11	60282712	MS4A13;MS4A13	N_Shore	TSS200;TSS200	TRUE	Yes
cg25124943	-0.00532114	0.00115823	4.5175910581217e-06	0.0368945	0.750763	0.0535516	10	4117248				TRUE
cg09421562	-0.00881023	0.00191824	4.53716793846572e-06	0.0368945	0.554153	0.0609882	17	56357994	MPO	S_Shore	1stExon	TRUE
cg10442325	-0.00688991	0.00150654	4.99722119610373e-06	0.0379613	0.360668	0.0696921	2	48401950				TRUE	Yes
cg15418499	-0.00974042	0.00213004	5.01615980006127e-06	0.0379613	0.40327	0.0793824	11	112028288	IL18		5'UTR	TRUE	Yes
cg10691109	-0.0088479	0.0019367	5.09266795447326e-06	0.0379613	0.719123	0.0567291	7	106758983	PRKAR2B		Body	TRUE
cg08788930	0.00830165	0.00181942	5.23273786921906e-06	0.0379613	0.682955	0.0455819	8	142201685	DENND3		Body	TRUE
cg02435538	0.0055263	0.00121178	5.31103201279452e-06	0.0379613	0.825095	0.0263414	7	75507337	RHBDD2;RHBDD2	N_Shore	TSS1500;TSS1500	TRUE
cg17108423	0.00852361	0.00186957	5.32108619278665e-06	0.0379613	0.659627	0.0486861	6	170559792				TRUE
cg14020176	0.00805616	0.00176805	5.39100069891035e-06	0.0379613	0.554842	0.0658987	17	72764985	SLC9A3R1		3'UTR	TRUE
cg27243685	0.00558628	0.001227	5.49289368355001e-06	0.0379613	0.844015	0.0445639	21	43642366	ABCG1;ABCG1;ABCG1;ABCG1;ABCG1;ABCG1	S_Shelf	Body;Body;5'UTR;Body;Body;Body	TRUE
cg14172849	0.00771125	0.00169506	5.58173397796922e-06	0.0379613	0.51151	0.0685969	14	104171259	XRCC3;XRCC3;XRCC3		Body;Body;Body	TRUE	Yes
cg04334723	-0.0070473	0.00155802	6.32564682082145e-06	0.0422524	0.397372	0.0691401	19	13054427	CALR	N_Shelf	Body	TRUE
cg06721411	0.00850952	0.00188518	6.59159370709883e-06	0.0425634	0.629776	0.060453	2	74753759	DQX1	N_Shelf	TSS1500	TRUE
cg20661985	-0.00826352	0.00183018	6.59979141023266e-06	0.0425634	0.465009	0.0953971	20	24969842	C20orf3	N_Shelf	Body	TRUE	Yes
cg24704287	-0.0108063	0.0023997	6.92631852423956e-06	0.0439122	0.35515	0.0710986	19	13951481		N_Shore		TRUE
cg23436042	0.0057307	0.001276	7.33545966386921e-06	0.045731	0.747446	0.0431485	5	175322631				TRUE
cg26262157	-0.00963124	0.002148	7.59856342834207e-06	0.0463919	0.368862	0.0732672	10	6214079	PFKFB3		Body	TRUE
cg20205477	0.0108979	0.00243186	7.68952002594174e-06	0.0463919	0.548155	0.0646782	10	74113178	DNAJB12;DNAJB12	N_Shore	Body;Body	TRUE
cg01211396	0.00559563	0.00124955	7.82783559710557e-06	0.0464767	0.543877	0.0736131	6	30624478	DHX16;DHX16		Body;Body	TRUE
cg13696490	-0.0155913	0.00349501	8.44683355339256e-06	0.0493683	0.56885	0.0766668	3	151488006	LOC201651		TSS1500	TRUE
cg16529639	0.00321067	0.00072159	8.88605770741199e-06	0.0506677	0.0356037	0.0127896	3	32726786	CNOT10;CNOT10	Island	5'UTR;1stExon	TRUE

## Sheet: Table S2
chr	MAPINFO	UCSC_RefGene_Name	start	end	p	fdr	sidak	nprobe	UCSC_RefGene_Group	Relation_to_UCSC_CpG_Island
11	68607622	CPT1A	68607622	68607738	7.05933314084329e-18	3.84733656175959e-16	0	3
19	1423902	DAZAP1	1423753	1423968	7.65240548131017e-10	6.95093497885674e-09	1.33135392377248e-06	3
6	31760796	VARS	31760593	31761056	8.80300093666457e-09	4.56917667664971e-08	7.11184880808347e-06	7	Body	N_Shelf
19	47287964	SLC1A5	47287778	47288264	2.4008599072531e-10	2.90770810989542e-09	1.84784160639495e-07	7
6	31846970	SLC44A4	31846769	31847029	4.87546880297151e-06	6.92103061021112e-06	0.00698966	8	TSS200
11	47282968	NR1H3	47282968	47283026	3.28248217797333e-09	1.98772531888385e-08	2.11691826449423e-05	3
6	6588931	LY86	6588846	6589076	5.0351728727083e-07	1.3067472455362e-06	0.000818546	3
19	58220370	ZNF154	58220370	58220774	4.16881356721614e-08	1.5702864997212e-07	3.85973101643122e-05	7
16	85568318		85568220	85568408	5.79805386188593e-07	1.44274653925969e-06	0.00115294	3
17	79047695	BAIAP2	79047681	79047873	3.25796872779707e-09	1.98772531888385e-08	6.34714764768951e-06	4
16	87866833	SLC7A5	87866696	87866834	1.01570244165201e-08	4.81354635391606e-08	2.75306039286827e-05	3	Body
15	99409194	IGF1R	99408804	99409195	1.64366014260956e-07	5.59871736076381e-07	0.00015723	3	Body
22	40814878	MKL1	40814878	40815102	3.1384119909075e-07	9.00228702655047e-07	0.000523941	3	Body	Island
11	94278457	FUT4	94278407	94278604	6.03629770481464e-06	7.56271781407812e-06	0.011396	6	1stExon	Island
10	6214026	PFKFB3	6214016	6214080	1.15238960416624e-12	3.14026167135299e-11	6.73537703388405e-09	3	Body
6	30039403	RNF39	30039380	30039601	6.3865710339921e-06	7.82175553601279e-06	0.0107514	9
17	4835476	GP1BA	4835476	4835628	2.30711887689761e-09	1.5717247348865e-08	5.67753011682104e-06	3	TSS200
4	90758494	SNCA	90758469	90758530	0.00081804	0.000900671	0.993384	3
10	64565772	ADO	64565750	64565773	3.02924437499946e-05	3.4756593355257e-05	0.389001	3
1	68299409	GNG12	68299388	68299512	4.3074835884802e-07	1.20388643883165e-06	0.00129854	5	TSS1500	S_Shore
1	27440539	SLC9A1	27440463	27440722	1.03666283113316e-07	3.7665416197838e-07	0.000149706	3	Body
11	129817591	PRDM10	129817418	129817718	1.90882888303721e-08	8.00239800965602e-08	2.37998863159561e-05	5
17	80924969	B3GNTL1	80924969	80925104	3.12649280950919e-06	5.08638382442539e-06	0.00862539	3	Body	S_Shelf
14	104171259	XRCC3	104171259	104171841	5.94881861247372e-11	9.26316041085193e-10	3.82333261716994e-08	4
7	36022841		36022276	36022842	1.27128832703063e-11	2.77140855292677e-10	8.40156388903779e-09	4		S_Shore
1	154965544	FLAD1	154965419	154965573	4.89711647442461e-06	6.92103061021112e-06	0.0118243	4
6	170559792		170559721	170560158	6.11448490783e-09	3.50778344712353e-08	5.23373355487688e-06	6
22	39759992	SYNGR1	39759957	39760166	6.29841871413361e-06	7.80145045273368e-06	0.0112092	4
7	4832112		4832112	4832360	4.76088999243367e-06	6.91916012233694e-06	0.00715506	4		Island
4	2944692	C4orf10	2944550	2944693	4.41031524475898e-06	6.68312574719951e-06	0.0114701	3
17	75473610	2009-09-01	75473577	75473896	9.74053261920193e-09	4.81354635391606e-08	1.14215184727762e-05	4
7	30635762	GARS	30635712	30635890	1.37979478772046e-06	2.78514133076908e-06	0.00289534	4	Body	S_Shore
1	17751974	RCC2	17751673	17752024	9.99708127203161e-05	0.000112338	0.101063	5
8	96085385		96085270	96085690	7.20433870024811e-07	1.63598524651468e-06	0.000641416	4		Island
15	99443249	IGF1R	99443213	99443340	2.18040202396179e-06	3.96106367686391e-06	0.00640138	3	Body
3	50379246	RASSF1	50379032	50379335	2.99344747984256e-06	5.01978115850521e-06	0.0036886	3
6	164507247		164506939	164507248	5.34296406990321e-06	6.99546519263367e-06	0.00644697	4
1	2345374	PEX10	2345152	2345476	1.64257694108946e-07	5.59871736076381e-07	0.000189616	9
12	6745292	LPAR5	6745292	6745525	8.34076772253825e-05	9.47024668496531e-05	0.125328	3
19	7977494	MAP2K7	7977494	7977648	5.58770514024157e-06	7.08209139867826e-06	0.0134805	3	3'UTR	Island
6	28447087		28446840	28447116	1.5871095950041e-06	3.14536265191721e-06	0.00214865	4
12	124911924	NCOR2	124911924	124912183	4.75780318167855e-10	5.18600546802962e-09	6.8713306855539e-07	4
11	129992368	APLP2	129992297	129992369	6.56827154052035e-06	7.90524465621274e-06	0.0335479	4
6	30624520	DHX16	30624395	30624770	1.52242095836855e-09	1.27649141893979e-08	1.51857925456689e-06	8

## Sheet: Table S3
probeID	UCSC_RefGene_Name	Related diseases	Related tissues
cg19693031	TXNIP	Rheumatoid arthritis, fetal vs adult liver, Ageing, Autoantibody production in systemic lupus erythematosus, Maternal smoking in pregnancy, Diastolic Blood Pressure, Systolic Blood Pressure, Hepatic Fat, Mediterranean diet, Metabolic Sydnrome, Incident Type 2 Diabetes, C-reactive protein (CRP) levels	Liver, Cord blood, CD14+ monocytes, CD4+ T cells
cg06500161	ABCG1	Postprandial lipemia, hepatic fat, Statin use, Diastolic Blood Pressure, Systolic Blood Pressure, Obesity, Metabolic Sydnrome, Idiopathic/heritable pulmonary arterial hypertension, Incident Inflammatory Bowel Disease, Incident Type 2 Diabetes, Prevalent Ischemic Heart Disease (Self-report), Prevalent Stroke (Self-report), C-reactive protein (CRP) levels	CD4+ T-cells, cord blood, Leukocytes
cg13274938	RARA	Crohn's disease, Inflammatory bowel disease, Incident Type 2 Diabetes, Prevalent Chronic Pain (Self-report), Prevalent Ischemic Heart Disease (Self-report), C-reactive protein (CRP) levels	Fetal brain, Cord blood
cg11024682	SREBF1	Postprandial lipemia, Aging, hepatic fat, Metabolic Sydnrome, Incident Osteoarthritis, Incident Type 2 Diabetes, Prevalent Chronic Pain (Self-report), Prevalent Ischemic Heart Disease (Self-report), C-reactive protein (CRP) levels	CD4+ T cells, cord blood, Leukocytes
cg00574958	CPT1A	Postprandial lipemia, hepatic fat, Incident Inflammatory Bowel Disease, Incident Type 2 Diabetes, C-reactive protein (CRP) levels	Fetal liver, adult liver, Leukocytes, CD4+ T cells, CD14+ monocytes
cg07458272	KIAA0355	Schizophrenia, estimated glomerular filtration rate (eGFR, Prevalent Chronic Pain (Self-report), estimated glomerular filtration rate (eGFR), Incident Type 2 Diabetes, C-reactive protein (CRP) levels
cg15082870		Inflammatory bowel disease, Ulcerative colitis, Incident COPD, Incident Lung Cancer, Incident Type 2 Diabetes, Prevalent Chronic Pain (Self-report)	Cord blood
cg17058475	CPT1A	Postprandial lipemia, Inflammatory bowel disease, Systolic Blood Pressure, Prenatal smoke exposure, Incident Type 2 Diabetes, C-reactive protein (CRP) levels	CD4+ T-cells, Fetal brain, Cord blood
cg27516100	DHX16	Incident Liver Cirrhosis, Incident Type 2 Diabetes, C-reactive protein (CRP) levels	CD4+ T cells, monocytes, Cord blood
cg06710464	BAIAP2	Crohn's disease, Incident Chronic Kidney Disease, Incident Chronic Pain, Incident COPD, Incident Lung Cancer, Incident Stroke, Incident Type 2 Diabetes, Prevalent Chronic Pain (Self-report), Prevalent Osteoarthritis (Self-report), C-reactive protein (CRP) levels	Cord blood
cg16805291		Inflammatory bowel disease, Ulcerative colitis, Crohn's disease, Incident COPD, Incident Type 2 Diabetes, Prevalent Chronic Pain (Self-report) , C-reactive protein (CRP) levels	nasal polyp
cg13059136	SNORA54	Fetal vs adult liver, estimated glomerular filtration rate (eGFR), schizophrenia, psychosis, Incident COPD, Incident Liver Cirrhosis, Incident Type 2 Diabetes, Prevalent Chronic Pain (Self-report), C-reactive protein (CRP) levels	Liver, nasal polyp
cg14476101	PHGDH	Maternal overweight/obesity, Diastolic Blood Pressure, Systolic Blood Pressure, Hepatic Fat, All cause mortality, Idiopathic/heritable pulmonary arterial hypertension, Incident Type 2 Diabetes, C-reactive protein (CRP) levels	CD4+ T-cells, CD14+ monocytes, cord blood, Saliva
cg27431877	NCOR2	Schizophrenia, Incident Type 2 Diabetes, C-reactive protein (CRP) levels	Fetal brain
cg01676795	POR	Schizophrenia, Preeclampsia, Incident Ischemic Heart Disease, Incident Type 2 Diabetes	Cord blood, CD4+ T cells, CD14+ monocytes
cg26663590		Pancreatic ductal adenocarcinoma, Crohn's disease, Inflammatory bowel disease, Incident Type 2 Diabetes, C-reactive protein (CRP) levels	Cord blood
cg02550722	TNXB	schizophrenia, Incident Liver Cirrhosis, Prevalent Chronic Pain (Self-report), C-reactive protein (CRP) levels
cg23205886	SNHG4	FVC, FEV1, Incident COPD , Incident Liver Cirrhosis, Incident Lung Cancer, Prevalent Breast Cancer (Self-report), C-reactive protein (CRP) levels	CD4+ T cells, CD14+ monocytes
cg11183227	MAN2A2	Intravenous illicit drug use and hepatitis C infection, estimated glomerular filtration rate (eGFR), Incident Chronic Pain, Incident COPD, Incident Ischemic Heart Disease, Incident Liver Cirrhosis, Incident Lung Cancer, Incident Stroke, Incident Type 2 Diabetes, Prevalent Chronic Pain (Self-report), Prevalent Rheumatoid Arthritis (Self-report), C-reactive protein (CRP) levels	Cord blood, CD4+ T cells, CD14+ monocytes, nasal polyp
cg08894273		Clear cell renal carcinoma, Fetal vs adult liver, C-reactive protein (CRP) levels	Clear cell renal carcinoma tumour cells and adjacent healthy cells, Liver, Cord blood
cg06680762	BTF3	Incident Type 2 Diabetes, C-reactive protein (CRP) levels
cg04745771	EPPK1	Ulcerative colitis	Cord blood
cg09777883		Perinatally acquired HIV, Incident Type 2 Diabetes, Prevalent Chronic Pain (Self-report), Prevalent Osteoarthritis (Self-report), C-reactive protein (CRP) levels	Cord blood
cg18305855	C7orf60	C-reactive protein (CRP) levels"	nasal polyp
cg08994060	PFKFB3	Clear cell renal carcinoma, Cleft palate vs cleft lip, Incident Type 2 Diabetes, C-reactive protein (CRP) levels	Clear cell renal carcinoma tumour cells and adjacent healthy cells, Cord blood
cg16809457	MDN1	Schizophrenia, Crohn's disease, Inflammatory bowel disease, Incident Liver Cirrhosis, Incident Type 2 Diabetes, Prevalent Chronic Pain (Self-report), C-reactive protein (CRP) levels	Cord blood
cg20346503		Pancreatic ductal adenocarcinoma	CD14+ monocytes, cord blood
cg11311053	NCOR2	Schizophrenia, HIV infection, Preeclampsia	Fetal brain, Cord blood"
cg16922753			Fetal brain
cg20507228	MAN2A2	Incident Type 2 Diabetes, Prevalent Breast Cancer (Self-report), C-reactive protein (CRP) levels	Cord blood
cg06192883	MYO5C	Fetal vs adult liver, Primary Sjogrens syndrome, Crohn's disease, Incident Type 2 Diabetes, Prevalent Ischemic Heart Disease (Self-report), revalent Rheumatoid Arthritis (Self-report), C-reactive protein (CRP) levels	Liver, CD4+ T cells, Cord blood
cg04887859
cg00851028		Maternal overweight/obesity, Cognitive abilities, Incident Chronic Pain, Incident COPD, Incident Ischemic Heart Disease, Incident Liver Cirrhosis, Incident Stroke, Incident Type 2 Diabetes, Prevalent Chronic Pain (Self-report), Prevalent COPD (Self-report), Prevalent Ischemic Heart Disease (Self-report), Prevalent Osteoarthritis (Self-report), Prevalent Rheumatoid Arthritis (Self-report), C-react…	Fetal brain, Cord blood, Leukocytes, nasal polyp, CD4+ T cells, CD14+ monocytes
cg23661483	ILVBL	Clear cell renal carcinoma, Crohn's disease, Prevalent Breast Cancer (Self-report)	Clear cell renal carcinoma tumour cells and adjacent healthy cells, CD4+ T cells, CD14+ monocytes"
cg24304848		Incident Type 2 Diabetes, C-reactive protein (CRP) levels	Cord blood, nasal polyp
cg16589830		Crohn's disease, Inflammatory bowel disease, Prevalent Chronic Pain (Self-report), Incident Type 2 Diabetes, C-reactive protein (CRP) levels	Fetal brain, Cord blood, CD4+ T cells, CD14+ monocytes"
cg01538969	DHX16	Crohn's disease, Incident Ischemic Heart Disease, Incident Liver Cirrhosis, Incident Type 2 Diabetes, C-reactive protein (CRP) levels	Cord blood, CD4+ T cells, CD14+ monocytes"
cg13947735	B3GNTL1
cg26340740	MPEG1	Crohn's disease, IgA nephropathy, Prevalent Chronic Pain (Self-report), C-reactive protein (CRP) levels	Cord blood, CD19+ B cells
cg00309945	LDLRAD2	Fetal vs adult liverCrohn's diseaseInflammatory bowel disease, Incident Type 2 Diabetes, C-reactive protein (CRP) levels	Liver, Cord blood
cg06291107	BLCAP	Crohn's disease, Inflammatory bowel disease, Incident Type 2 Diabetes, C-reactive protein (CRP) levels	Cord blood
cg10722267		allergic asthma, Prevalent Chronic Kidney Disease (Estimated), Incident Type 2 Diabetes, C-reactive protein (CRP) levels	Cord blood, nasal epithelium
cg17572056	OSTalpha	Rheumatoid arthritis, Oral or pharyngeal squamous cell carcinoma, HIV infection, Idiopathic/heritable pulmonary arterial hypertension, Prevalent Chronic Pain (Self-report), Incident Type 2 Diabetes, C-reactive protein (CRP) levels	Saliva, Cord blood, Placenta, nasal polyp
cg05584078	MS4A13
cg25124943		Hypertensive disorders of pregnancy, Incident Chronic Pain, Incident COPD, Prevalent Breast Cancer (Self-report), Prevalent Osteoarthritis (Self-report), Incident Type 2 Diabetes, C-reactive protein (CRP) levels	Cord blood, CD4+ T cells, CD14+ monocytes
cg09421562	MPO	Clear cell renal carcinoma, Primary Sjogrens syndrome, Incident COPD, Incident Ischemic Heart Disease, Incident Type 2 Diabetes, C-reactive protein (CRP) levels	Clear cell renal carcinoma tumour cells, adjacent healthy cells, Fetal brain, Cord blood, nasal polyp
cg10442325		Clear cell renal carcinoma, Incident COPD, Prevalent COPD (Self-report), C-reactive protein (CRP) levels	Clear cell renal carcinoma tumour cells and adjacent healthy cells, Cord blood
cg15418499	IL18	Pancreatic ductal adenocarcinoma, Fetal vs adult liver, Primary Sjogrens syndrome, Cognitive abilities, allergic asthma, Incident COPD, Prevalent COPD (Self-report), C-reactive protein (CRP) levels	Pancreatic ductal adenocarcinoma and adjacent nontransformed pancreata, Liver, Cord blood, nasal epithelium
cg10691109	PRKAR2B	Maternal overweight/obesity, Incident Type 2 Diabetes	Fetal brain, Cord blood, nasal polyp
cg08788930	DENND3	Prevalent Chronic Pain (Self-report), Incident Type 2 Diabetes, C-reactive protein (CRP) levels	CD4+ T cells, CD14+ monocytes
cg02435538	RHBDD2	Asthma, allergic asthma, Hypertensive disorders of pregnancy	Cord blood, nasal epithelium
cg17108423		Ulcerative colitis, Crohn's disease, Incident Type 2 Diabetes, C-reactive protein (CRP) levels
cg14020176	SLC9A3R1	Hepatic Fat, estimated glomerular filtration rate (eGFR), Incident Type 2 Diabetes, C-reactive protein (CRP) levels	Cord blood
cg27243685	ABCG1	Crohn's disease, Inflammatory bowel disease, Hepatic Fat, Incident Ischemic Heart Disease, Prevalent Ischemic Heart Disease (Self-report), Prevalent Stroke (Self-report), Incident Type 2 Diabetes, C-reactive protein (CRP) levels	CD4+ T cells, Cord blood
cg14172849	XRCC3	HIV infection	Cord blood
cg04334723	CALR	Primary Sjogrens syndrome, Preeclampsia, Incident COPD, Prevalent COPD (Self-report), C-reactive protein (CRP) levels	Cord blood
cg06721411	DQX1	Schizophrenia, Incident Type 2 Diabetes, C-reactive protein (CRP) levels
cg20661985	C20orf3	Rheumatoid arthritis, Prevalent COPD (Self-report), C-reactive protein (CRP) levels	Cord blood
cg24704287		Clear cell renal carcinoma, Primary Sjogrens syndrome, Cognitive abilities, COVID-19 Severity (Hospitalisation), Incident COPD, Incident Ischemic Heart Disease, Incident Lung Cancer, Prevalent Chronic Kidney Disease (Estimated), Prevalent COPD (Self-report), Prevalent Ischemic Heart Disease (Self-report)", Incident Type 2 Diabetes, C-reactive protein (CRP) levels	Clear cell renal carcinoma tumour cells and adjacent healthy cells, Cord blood, CD4+ T cells, CD14+ monocytes
cg23436042		Incident COPD, Incident Ischemic Heart Disease, Incident Type 2 Diabetes, C-reactive protein (CRP) levels	CD4+ T cells, CD14+ monocytes
cg26262157	PFKFB3	Clear cell renal carcinoma, Crohn's disease, Cleft palate vs cleft lip, Incident Type 2 Diabetes, C-reactive protein (CRP) levels	Clear cell renal carcinoma tumour cells and adjacent healthy cells, Cord blood
cg20205477	DNAJB12	Fetal vs adult liver, Crohn's disease, Incident Type 2 Diabetes, C-reactive protein (CRP) levels	Liver, nasal polyp
cg01211396	DHX16	Primary Sjogrens syndrome, Preeclampsia, Incident Liver Cirrhosis, Incident Type 2 Diabetes, C-reactive protein (CRP) levels"	CD4+ T cells, CD14+ monocytes, Cord blood
cg13696490	LOC201651	Incident Chronic Pain, Incident COPD, Incident Type 2 Diabetes, C-reactive protein (CRP) levels	Fetal brain, Cord blood, nasal polyp

## Sheet: Table S4
probeID	BETA_T2D	BETA_time	BETA_Inter	BETA	SE	p	p_FDR	mean	SD	CHR	MAPINFO	UCSC_RefGene_Name	Relation_to_UCSC_CpG_Island	UCSC_RefGene_Group	Methyl450_Loci
cg10442325	-0.0118503	-0.00860409	0.00144633	-0.00715776	0.000350469	3.81072904642073e-05	0.00243887	0.360668	0.0696921	2	48401950				TRUE
cg15418499	-0.015603	-0.00985766	0.00172656	-0.00813109	0.000515352	0.000819853	0.0235931	0.40327	0.0793824	11	112028288	IL18		5'UTR	TRUE
cg20507228	0.0076869	-0.0116362	0.00195622	-0.00967995	0.000598633	0.00110593	0.0235931	0.505449	0.0804155	15	91460071	MAN2A2		Body	TRUE
cg04334723	-0.0108498	-0.00794097	0.00109816	-0.00684281	0.000357566	0.00215753	0.0317057	0.397372	0.0691401	19	13054427	CALR	N_Shelf	Body	TRUE
cg20346503	-0.00360288	-0.0122262	-0.000951216	-0.0131775	0.000314001	0.00248042	0.0317057	0.822424	0.0510173	2	128994402		S_Shelf		TRUE
cg19693031	-0.0235887	-0.0101008	-0.00148523	-0.011586	0.00050633	0.00340023	0.0317057	0.753542	0.0685042	1	145441552	TXNIP		3'UTR	TRUE
cg20661985	-0.0127637	-0.0139153	0.00133101	-0.0125843	0.000454923	0.00346781	0.0317057	0.465009	0.0953971	20	24969842	C20orf3	N_Shelf	Body	TRUE
cg00574958	-0.00984193	-0.00175893	0.000726259	-0.00103267	0.000264167	0.00602611	0.0482089	0.0901447	0.022605	11	68607622	CPT1A;CPT1A	N_Shore	5'UTR;5'UTR	TRUE

## Sheet: Table S5
probeID	BETA	SE	P_VAL	adj_p	N_samp	mean	SD	CHR	MAPINFO	UCSC_RefGene_Name	Relation_to_UCSC_CpG_Island	UCSC_RefGene_Group
cg19693031	-0.0839286	0.00573268	4.23822831381569e-47	1.58532625369601e-41	3401	0.753542	0.0685042	1	145441552	TXNIP		3'UTR
cg14992181	0.0146146	0.00188269	1.10815948007079e-14	2.072557430792e-09	3398	0.00542074	0.0147065	4	54232638	SCFD2	S_Shore	TSS1500
cg11024682	0.0244167	0.00333177	2.90243079673237e-13	3.61888616413644e-08	3401	0.482666	0.0520475	17	17730094	SREBF1
cg06500161	0.0253989	0.00349864	4.79769289561484e-13	4.48649054594078e-08	3401	0.63472	0.0593795	21	43656587	ABCG1
cg01538969	0.0274575	0.00396176	5.05039404619377e-12	3.77824018910993e-07	3401	0.501409	0.0724503	6	30624636	DHX16
cg00574958	-0.0168779	0.00252903	2.96026654447202e-11	1.84549923670989e-06	3401	0.0901447	0.022605	11	68607622	CPT1A
cg27516100	0.0204826	0.00309263	4.13597440320518e-11	2.21011109916644e-06	3401	0.505982	0.062391	6	30624520	DHX16
cg00472758	0.0228431	0.00358275	2.06727738205392e-10	9.08258847724043e-06	3401	0.701492	0.0592906	16	2552820	TBC1D24	S_Shelf	3'UTR
cg01211396	0.0169009	0.00265267	2.18533410403749e-10	9.08258847724043e-06	3401	0.543877	0.0736131	6	30624478	DHX16
cg08994060	-0.0365841	0.00576699	2.54278381200951e-10	9.51138456017406e-06	3401	0.32094	0.077595	10	6214026	PFKFB3		Body
cg26262157	-0.0286339	0.00466436	9.32136150847997e-10	3.16972050699361e-05	3400	0.368862	0.0732672	10	6214079	PFKFB3		Body
cg20507228	0.0379673	0.00649143	5.43498369108569e-09	0.000169415	3401	0.505449	0.0804155	15	91460071	MAN2A2		Body
cg04816311	0.0410374	0.00713005	9.45016498464705e-09	0.000271913	3401	0.534744	0.071747	7	1066650	C7orf50
cg08309687	-0.0344707	0.00612298	1.95220450811268e-08	0.000521593	3401	0.566213	0.0951333	21	35320596
cg16097041	0.0185855	0.00331526	2.24437139468752e-08	0.000559677	3401	0.661839	0.0509511	1	154965544	FLAD1
cg11851174	0.0179017	0.00321385	2.75996701785607e-08	0.000645235	3401	0.70477	0.051174	17	17712609	RAI1	N_Shore	Body
cg01676795	0.02636	0.00486784	6.55880780678859e-08	0.00144315	3401	0.594751	0.0764694	7	75586348	POR		Body
cg07719604	0.0221164	0.00410786	7.8000958891772e-08	0.00162092	3401	0.595069	0.0597596	16	67232460	ELMO3
cg19266329	-0.0251794	0.00473352	1.11772058523426e-07	0.00202663	3401	0.642189	0.0637515	1	145456128
cg18120259	-0.0211149	0.00397151	1.12683047325585e-07	0.00202663	3401	0.554447	0.0616871	6	43894639	LOC100132354		Body
cg09245003	0.0198132	0.00372819	1.14173438364107e-07	0.00202663	3401	0.699725	0.0585712	17	695428	RNMTL1		3'UTR
cg16809457	0.0238903	0.00450617	1.22394221971323e-07	0.00202663	3401	0.638841	0.0635318	6	90399677	MDN1		Body
cg11461133	0.0110191	0.00207984	1.25429374701975e-07	0.00202663	3401	0.0123275	0.0174429	7	2884079	GNA12	Island	TSS200
cg23205886	-0.0232528	0.00439554	1.30032206434965e-07	0.00202663	3401	0.590387	0.0703245	5	138611766	SNHG4
cg11410920	0.033352	0.00639281	1.92978769079408e-07	0.00288738	3401	0.333741	0.0672841	20	43997025	SYS1
cg11748260	0.0168274	0.00324556	2.31153669040802e-07	0.00332554	3401	0.370378	0.0679662	6	30624395	DHX16
cg16805291	0.0232841	0.00450529	2.50714806784485e-07	0.00347337	3401	0.562557	0.073098	7	36022575		Island
cg25599198	0.0264589	0.00513253	2.70013952957013e-07	0.00360714	3401	0.787254	0.0817033	17	3848156	ATP2A3
cg09469355	-0.0207634	0.00404509	3.01265913598108e-07	0.00388585	3401	0.49466	0.0564727	1	2161886	SKI	S_Shore	Body
cg06291107	0.0141482	0.00276824	3.39867928027423e-07	0.00423763	3401	0.641956	0.0509624	20	36157675	BLCAP
cg18262201	-0.0306349	0.00605684	4.48574857833034e-07	0.00541262	3401	0.367391	0.0688462	10	6187854	PFKFB3	Island	Body
cg14384178	-0.0149003	0.00295381	4.8786511153575e-07	0.00570275	3401	0.837654	0.0311264	13	111979098	C13orf16	Island	Body
cg06690548	-0.0270962	0.00540679	5.67803822024856e-07	0.00643604	3401	0.8716	0.0567681	4	139162808	SLC7A11		Body
cg26559804	-0.0264327	0.00530456	6.59845616214558e-07	0.00693606	3401	0.175015	0.0515895	11	128391271	ETS1
cg26663590	0.0238172	0.00478091	6.64558890733067e-07	0.00693606	3401	0.566809	0.080888	16	28959310		S_Shore
cg26918117	-0.0155136	0.00311438	6.67545608301604e-07	0.00693606	3401	0.701451	0.0748447	7	101603298	CUX1
cg08232654	-0.0138892	0.00279328	6.987627886661e-07	0.00706419	3401	0.667711	0.0580739	14	25075816	GZMH		Body
cg20273485	-0.0172086	0.00348063	8.04093044130893e-07	0.00791511	3401	0.89585	0.0296045	6	161185585		N_Shelf
cg23540819	0.0168123	0.0034077	8.47165252976707e-07	0.00812527	3401	0.658022	0.0473764	8	17940228	ASAH1
cg27028281	-0.0146336	0.0029764	9.2871455698174e-07	0.00868473	3401	0.866298	0.0382301	4	114038454	ANK2
cg07409471	0.0192708	0.00394746	1.1050186961499e-06	0.0100814	3401	0.52322	0.0886038	17	80833638	TBCD	S_Shelf	Body
cg13274938	0.0143169	0.00293672	1.14391334898898e-06	0.0101877	3401	0.753229	0.0435068	17	38493822	RARA
cg05014727	-0.0272906	0.00560572	1.17690612661686e-06	0.0102378	3401	0.323161	0.0633363	10	6214016	PFKFB3		Body
cg05119988	-0.0279679	0.00577166	1.32585010113132e-06	0.0112714	3401	0.620638	0.0707921	4	166251189	SC4MOL
cg00994936	0.01741	0.00359689	1.35680566643875e-06	0.0112782	3401	0.8564	0.0339036	19	1423902	DAZAP1
cg06846976	0.0145582	0.00301686	1.46487773145405e-06	0.0117849	3401	0.820736	0.0413063	16	2121682	TSC2
cg15020801	0.0221465	0.00459168	1.4807771925769e-06	0.0117849	3401	0.292604	0.0556777	17	46022809	PNPO		Body
cg01208318	-0.0391761	0.00814734	1.59611683674355e-06	0.0122746	3401	0.443233	0.101005	14	106329652		N_Shelf
cg08761535	-0.012472	0.00259452	1.60794105905676e-06	0.0122746	3401	0.80893	0.0494195	16	75079000	ZNRF1		Body
cg11338128	-0.0141191	0.00294148	1.6568741606444e-06	0.0123355	3401	0.813706	0.0608816	1	77492835	ST6GALNAC5		Body
cg16128363	-0.00738341	0.00153944	1.70692879164494e-06	0.0123355	3401	0.903878	0.0309348	18	3880558	DLGAP1	S_Shore	TSS1500
cg09928027	-0.0161856	0.00337702	1.71485272081282e-06	0.0123355	3401	0.927574	0.0400556	16	88945708	CBFA2T3
cg13696490	-0.0353732	0.0074444	2.11182683231089e-06	0.0149045	3334	0.56885	0.0766668	3	151488006	LOC201651		TSS1500
cg08788930	0.0184308	0.00388624	2.20239068432172e-06	0.0152558	3398	0.682955	0.0455819	8	142201685	DENND3		Body
cg20346503	-0.0143683	0.00303708	2.33600120797449e-06	0.0157586	3401	0.822424	0.0510173	2	128994402		S_Shelf
cg15903395	-0.00909272	0.00192222	2.35923824992102e-06	0.0157586	3401	0.861308	0.038026	2	88824153	C2orf51		TSS200
cg09813400	0.0111901	0.00237883	2.66584972231191e-06	0.0173275	3401	0.547262	0.0438466	5	150431636	TNIP1		Body
cg08894273	0.0185856	0.00395178	2.68676408099138e-06	0.0173275	3401	0.407368	0.0673213	1	161109487		N_Shore
cg07067189	-0.0261807	0.00557779	2.7898687063648e-06	0.017551	3401	0.801749	0.0588266	2	60969016
cg25719378	-0.0043096	0.000918195	2.85142223435636e-06	0.017551	3401	0.977407	0.0102201	4	1235292	CTBP1
cg18079499	0.0263195	0.00561349	2.86218354913343e-06	0.017551	3401	0.212821	0.0630461	14	90868646	CALM1
cg04988978	-0.0177936	0.00380087	2.96810876652135e-06	0.017907	3401	0.243382	0.0523542	17	56359578	MPO	S_Shelf	TSS1500
cg06070002	-0.0259903	0.00556846	3.17022353741424e-06	0.0188228	3401	0.786372	0.0654402	1	45986120	PRDX1
cg21932513	0.0140419	0.00301314	3.29104977681606e-06	0.0189653	3401	0.79991	0.0511332	1	17751974	RCC2
cg23055674	0.0114192	0.00245032	3.29562964630101e-06	0.0189653	3401	0.582788	0.0712879	7	99954284	PILRB
cg04970064	-0.0181346	0.00390582	3.56587217547354e-06	0.0199559	3401	0.320228	0.0490382	17	266066		S_Shelf
cg02371935	0.0154305	0.00332379	3.5744696213865e-06	0.0199559	3401	0.50126	0.0582621	16	87521363	ZCCHC14		Body
cg02641770	-0.0151127	0.00326564	3.85185349536663e-06	0.0208869	3401	0.892346	0.0390476	8	1500789	DLGAP2	N_Shore	Body
cg06647068	-0.026343	0.00569233	3.85290847065632e-06	0.0208869	3395	0.342708	0.067342	12	104853274	CHST11	S_Shore	Body
cg02194129	0.0159043	0.00344288	3.99467654266012e-06	0.0212865	3401	0.582925	0.0648691	14	104171313	XRCC3
cg22434594	-0.0241556	0.00523165	4.04043835346049e-06	0.0212865	3401	0.570104	0.0758906	17	47072339		N_Shore
cg10566581	0.01058	0.00230197	4.48539930819051e-06	0.0230374	3401	0.789366	0.0658287	20	35220415	TGIF2		3'UTR
cg08110413	-0.015868	0.00345347	4.49596326469023e-06	0.0230374	3401	0.686922	0.0546009	16	983225	LMF1	S_Shelf	Body
cg10961733	-0.0211982	0.00462478	4.76470999913222e-06	0.0240846	3401	0.880719	0.0487608	10	6807134
cg22946974	0.0173923	0.00380005	4.91466465392734e-06	0.0245113	3401	0.886874	0.0382581	1	153085969	SPRR2F
cg18184910	-0.0137868	0.0030159	5.01936393262096e-06	0.0245473	3401	0.848499	0.0517048	6	47624247	GPR111		TSS200
cg09777883	0.0175821	0.00384781	5.07303384317761e-06	0.0245473	3401	0.684197	0.063573	11	112093696		N_Shelf
cg06710464	0.0164332	0.0035983	5.13121482819133e-06	0.0245473	3401	0.756657	0.0653281	17	79047695	BAIAP2
cg01008433	-0.00729278	0.00159717	5.19554161257289e-06	0.0245473	3401	0.954826	0.0154115	10	3278410
cg06157318	-0.00707454	0.00155069	5.29022088781118e-06	0.0245473	3400	0.065194	0.0196655	10	26727173	APBB1IP	Island	TSS200
cg19295068	0.0267549	0.00586776	5.31562503323e-06	0.0245473	3401	0.310212	0.0867741	19	48206119	GLTSCR1	S_Shore	3'UTR
cg09029192	0.0153422	0.00337492	5.66441311355403e-06	0.0256251	3401	0.677152	0.0586668	17	76015204	TNRC6C
cg07139509	0.0167995	0.00369589	5.68603201246092e-06	0.0256251	3401	0.0535555	0.0315106	14	70038717	C14orf162	Island	TSS1500
cg02859421	0.00454733	0.00100345	6.05424885309373e-06	0.0267769	3401	0.961133	0.0213773	19	3465071		S_Shore
cg17782974	0.0297432	0.0065635	6.08477737664678e-06	0.0267769	3400	0.359445	0.0633399	10	104406990	TRIM8	S_Shelf	Body
cg26373051	-0.0157256	0.00348046	6.47830627022086e-06	0.0279406	3400	0.763519	0.0506885	2	121492364		N_Shore
cg13074055	-0.0531926	0.0117766	6.49862027776648e-06	0.0279406	3328	0.551088	0.116167	14	106329206
cg02904344	-0.0203255	0.00450683	6.73317946736841e-06	0.0286201	3401	0.67432	0.0672375	6	134498979	SGK1
cg16312496	-0.0143447	0.00318519	6.95278968001084e-06	0.0292216	3401	0.84039	0.0524557	7	33942086		N_Shore
cg06778853	-0.020788	0.00463278	7.46207576385373e-06	0.0310135	3401	0.617698	0.0697553	1	6672620	PHF13	N_Shore	TSS1500
cg15082870	0.0152897	0.00341378	7.75928582218236e-06	0.0318944	3401	0.706647	0.0552474	7	36022841		S_Shore
cg25645310	-0.0097913	0.00218726	7.8543179066548e-06	0.0319341	3401	0.0506469	0.0184238	10	116581305	FAM160B1
cg11326574	-0.0226177	0.00507353	8.55432842467998e-06	0.0344062	3401	0.501765	0.0589152	12	59271109	LRIG3
cg03403093	0.0152352	0.00342285	8.83162439059625e-06	0.0351437	3401	0.746504	0.0459502	2	99132041	INPP4A
cg09347495	-0.0186916	0.00420256	9.01800234319928e-06	0.0355076	3383	0.891078	0.03478	6	46049171	CLIC5		TSS1500
cg17675852	-0.0119204	0.00269101	9.80487887254657e-06	0.0377152	3401	0.81357	0.0339584	8	143054785		Island
cg12487497	0.002227	0.000502822	9.85609367410569e-06	0.0377152	3401	0.00387142	0.00459356	15	34629995	SLC12A6
cg22460173	0.0162676	0.0036744	9.88116311158237e-06	0.0377152	3401	0.789067	0.0517658	19	6536042		S_Shore
cg18149207	0.0114699	0.00259708	1.03793219525666e-05	0.0387728	3401	0.765141	0.0441461	1	151805634	RORC		TSS1500
cg13949903	0.0034786	0.00078796	1.04314794931092e-05	0.0387728	3401	0.00432863	0.00663821	17	74349974	PRPSAP1
cg03819286	0.013778	0.00312184	1.05184591550087e-05	0.0387728	3401	0.651668	0.0798895	16	4673974	MGRN1
cg18660898	-0.0136965	0.00310409	1.05728752255581e-05	0.0387728	3400	0.132565	0.0341967	1	151030968	CDC42SE1
cg03702686	-0.0133333	0.00302425	1.07586021996624e-05	0.0390709	3401	0.770376	0.0451976	6	33244172	B3GALT4
cg23689630	-0.020638	0.00468391	1.09094885365568e-05	0.0392379	3401	0.75512	0.0635615	10	122578241
cg20841588	-0.0131921	0.00300615	1.18168070931086e-05	0.0420964	3401	0.822225	0.0386907	2	177466581	MIR1246		TSS1500
cg05253759	0.0122364	0.00279055	1.19783589308748e-05	0.0422694	3401	0.486815	0.0548869	17	26941260	FLJ25006		TSS200
cg17058475	-0.0173063	0.00395081	1.22233741936278e-05	0.0427309	3401	0.106078	0.0379732	11	68607737	CPT1A
cg27243685	0.0114587	0.00261892	1.25219425898535e-05	0.0433693	3401	0.844015	0.0445639	21	43642366	ABCG1
cg08204571	0.00874808	0.00200024	1.27071697263305e-05	0.0433875	3401	0.0707419	0.0171022	6	3259011	PSMG4
cg17038235	0.0186476	0.00426652	1.27591746380017e-05	0.0433875	3401	0.586208	0.0649643	5	172370524	ERGIC1		Body
cg20552236	0.0156966	0.003595	1.30398961832712e-05	0.043728	3401	0.693099	0.0472904	15	75090958	CSK
cg04578362	-0.0195961	0.00448881	1.30931274215419e-05	0.043728	3401	0.724976	0.0663103	2	145592759
cg14015015	-0.0120992	0.00277447	1.33901305819718e-05	0.0442483	3401	0.770406	0.0485396	6	35327915	PPARD
cg24653728	-0.00961734	0.00220597	1.34854896572661e-05	0.0442483	3401	0.83342	0.0537039	11	124294778	OR8B4		TSS200
cg23030853	-0.0187144	0.00429902	1.38611470951064e-05	0.0450854	3401	0.718405	0.0541339	13	31620347
cg05709458	-0.00960397	0.00221091	1.44507613158579e-05	0.046598	3401	0.795437	0.0424655	11	74948173		N_Shelf
cg08305942	-0.0157987	0.00364021	1.46683247391842e-05	0.0468953	3401	0.746199	0.0663875	16	79692354
cg22363368	-0.0165292	0.00381183	1.494729619657e-05	0.0473822	3401	0.715619	0.053769	2	59126860
cg05220114	-0.0264967	0.00612374	1.55613732512416e-05	0.0481588	3401	0.658048	0.0742043	19	58223693		S_Shelf
cg16781548	-0.0112391	0.00259666	1.55695706003386e-05	0.0481588	3401	0.923313	0.0293962	8	143129266
cg20544516	0.012624	0.0029171	1.55785460445412e-05	0.0481588	3401	0.738793	0.0350837	17	17717183	MIR33B
cg25008614	-0.0165038	0.00381602	1.57440345709425e-05	0.0482715	3387	0.492249	0.048063	15	44956192	SPG11
cg23516680	0.0112608	0.00260654	1.6085408957282e-05	0.0485736	3401	0.847461	0.0380868	10	103923333	NOLC1		3'UTR
cg02304370	0.0224438	0.00519607	1.6102304210734e-05	0.0485736	3401	0.484743	0.0718602	11	587926	PHRF1	N_Shore	Body
cg16589830	0.0241645	0.00559768	1.63539115552114e-05	0.0486489	3401	0.511167	0.0794088	1	212284214
cg14380013	0.0158591	0.00367536	1.64936107024949e-05	0.0486489	3401	0.729784	0.0587294	12	121146751	UNC119B	N_Shore	TSS1500
cg18217136	0.0123741	0.00286814	1.651741278037e-05	0.0486489	3401	0.722783	0.0593921	20	36157651	BLCAP
cg17500228	0.0255959	0.0059415	1.6958835085751e-05	0.0495588	3401	0.635929	0.0809391	5	448790	EXOC3		Body

## Sheet: Table S6
probeID	BETA	SE	P_VAL	adj_p	N_samp	mean	SD	CHR	MAPINFO	UCSC_RefGene_Name	Relation_to_UCSC_CpG_Island	UCSC_RefGene_Group
cg19693031	-0.0722434	0.00651419	1.40056931765132e-28	5.23888555544746e-23	3407	0.753542	0.0685042	1	145441552	TXNIP		3'UTR
cg26262157	-0.031861	0.00520677	9.40760294065907e-10	0.000136678	3406	0.368862	0.0732672	10	6214079	PFKFB3		Body
cg16097041	0.0228232	0.00374474	1.09618846227231e-09	0.000136678	3407	0.661839	0.0509511	1	154965544	FLAD1
cg06291107	0.01889	0.00312524	1.50014412802473e-09	0.000140284	3407	0.641956	0.0509624	20	36157675	BLCAP
cg01101459	0.028888	0.00495652	5.60003088882379e-09	0.000418943	3407	0.76763	0.0465067	1	234871477
cg09777883	0.0248462	0.00432398	9.12996756597498e-09	0.000569183	3407	0.684197	0.063573	11	112093696		N_Shelf
cg14992181	0.0121446	0.00212816	1.15250309964615e-08	0.000615855	3404	0.00542074	0.0147065	4	54232638	SCFD2	S_Shore	TSS1500
cg06500161	0.0221667	0.00394802	1.96966511565364e-08	0.000920951	3407	0.63472	0.0593795	21	43656587	ABCG1
cg13274938	0.0184801	0.00331715	2.53178009006429e-08	0.00105225	3407	0.753229	0.0435068	17	38493822	RARA
cg08994060	-0.0355391	0.00647171	3.98614205998008e-08	0.00149103	3407	0.32094	0.077595	10	6214026	PFKFB3		Body
cg23055674	0.0149355	0.00276997	6.96991070461107e-08	0.00237011	3407	0.582788	0.0712879	7	99954284	PILRB
cg01676795	0.0289134	0.00548173	1.33116633981332e-07	0.0041494	3407	0.594751	0.0764694	7	75586348	POR		Body
cg00472758	0.0209688	0.00404462	2.16741052533958e-07	0.00623637	3407	0.701492	0.0592906	16	2552820	TBC1D24	S_Shelf	3'UTR
cg18149207	0.0150776	0.00293008	2.66411345543168e-07	0.00711802	3407	0.765141	0.0441461	1	151805634	RORC		TSS1500
cg08788930	0.0224218	0.00438777	3.22050101878438e-07	0.00762775	3404	0.682955	0.0455819	8	142201685	DENND3		Body
cg13059136	0.0241485	0.00473856	3.46613822393794e-07	0.00762775	3407	0.567289	0.0768624	11	2986541	SNORA54
cg17901584	-0.0330221	0.00647984	3.46665785079528e-07	0.00762775	3407	0.526474	0.0805788	1	55353706	DHCR24	S_Shore	TSS1500
cg07458272	0.021707	0.00429495	4.32496385743163e-07	0.00898761	3407	0.667097	0.0662673	19	34744396	KIAA0355	N_Shore	TSS1500
cg25536676	-0.0221072	0.0043896	4.74658546558005e-07	0.00904277	3407	0.18855	0.0366254	1	55353327	DHCR24	Island	TSS1500
cg14020176	0.0214277	0.00425766	4.83500853078796e-07	0.00904277	3407	0.554842	0.0658987	17	72764985	SLC9A3R1		3'UTR
cg06710464	0.0202533	0.00405634	5.94486668506744e-07	0.0105891	3407	0.756657	0.0653281	17	79047695	BAIAP2
cg00844298	-0.0148079	0.00298156	6.81744761522918e-07	0.0115913	3407	0.785185	0.0570919	7	9826908
cg08309687	-0.0340122	0.00687897	7.63913617086299e-07	0.0124237	3407	0.566213	0.0951333	21	35320596
cg00851028	0.0169766	0.00344952	8.59088075905869e-07	0.0133894	3407	0.679194	0.0339911	1	234905772
cg17314545	0.00893211	0.00181937	9.13267037596894e-07	0.0136644	3407	0.91211	0.0308594	7	6189651	USP42	N_Shelf	Body
cg09494379	0.0178585	0.00366076	1.06976736712521e-06	0.0153904	3407	0.695239	0.0448479	2	232258012		N_Shelf
cg05119988	-0.0314042	0.00653532	1.54516287517705e-06	0.0214065	3407	0.620638	0.0707921	4	166251189	SC4MOL
cg24304848	0.0180705	0.00379101	1.87279860010143e-06	0.0250189	3407	0.723319	0.057426	11	44764716
cg04988978	-0.0204454	0.00429901	1.97623719337511e-06	0.0254903	3407	0.243382	0.0523542	17	56359578	MPO	S_Shelf	TSS1500
cg13821176	0.0216444	0.00455903	2.05852665238892e-06	0.0256667	3407	0.627718	0.0569251	8	126448338	TRIB1	S_Shelf	Body
cg26663590	0.0256151	0.00540472	2.14370537502752e-06	0.0258665	3407	0.566809	0.080888	16	28959310		S_Shore
cg06680762	0.0216379	0.00458007	2.30850430645412e-06	0.0268637	3407	0.839724	0.0421108	5	72798322	BTF3
cg18305855	0.0277027	0.00587046	2.36998303604521e-06	0.0268637	3407	0.615898	0.0673079	7	112529943	C7orf60		Body
cg09548275	0.0279373	0.005941	2.57045049095916e-06	0.028279	3407	0.784265	0.0576083	11	47282999	NR1H3
cg20098659	0.0329819	0.00702963	2.70762098533729e-06	0.028937	3407	0.658078	0.098227	12	10183364	CLEC9A
cg05014727	-0.0294521	0.00629706	2.90925398583313e-06	0.0302283	3407	0.323161	0.0633363	10	6214016	PFKFB3		Body
cg08362785	0.0167167	0.00357888	2.99845570711902e-06	0.0303131	3407	0.680574	0.0387716	22	40814878	MKL1	Island	Body
cg00502254	0.0193754	0.0041676	3.33455391087661e-06	0.0328238	3407	0.691082	0.0435109	1	12201600	TNFRSF8
cg03497652	0.0278988	0.00601632	3.53199982102962e-06	0.0338759	3407	0.663826	0.0579439	16	4751569	ANKS3		Body
cg09245003	0.0191851	0.00420925	5.16835626132936e-06	0.0483311	3407	0.699725	0.0585712	17	695428	RNMTL1		3'UTR
cg03819286	0.0161007	0.00353733	5.32278553239177e-06	0.0485612	3407	0.651668	0.0798895	16	4673974	MGRN1

## Sheet: Table S7
probeID	BETA	SE	P_VAL	adj_p	N_samp	mean	SD	CHR	MAPINFO	UCSC_RefGene_Name	Relation_to_UCSC_CpG_Island	UCSC_RefGene_Group
cg06500161	0.00614939	0.00101549	1.56598406333194e-09	0.000585763	3146	0.63472	0.0593795	21	43656587	ABCG1
cg19693031	-0.0097218	0.00165166	4.3751135406654e-09	0.000617291	3146	0.753542	0.0685042	1	145441552	TXNIP		3'UTR
cg00574958	-0.00441742	0.000753036	4.95081994642724e-09	0.000617291	3146	0.0901447	0.022605	11	68607622	CPT1A
cg23149072	0.00350965	0.000622741	1.91662241449504e-08	0.0017923	3146	0.828113	0.0428917	14	100046494	CCDC85C		Body
cg04039397	-0.0143716	0.00260014	3.52484860514311e-08	0.00263697	3110	0.342257	0.0873761	3	111260783	CD96
cg18860310	-0.00667359	0.00121495	4.27463543105157e-08	0.00266491	3146	0.737397	0.0616444	4	87752504	SLC10A6		Body
cg23661483	0.00766822	0.00142372	7.73990458875657e-08	0.00413592	3146	0.691027	0.0589004	19	15227219	ILVBL	S_Shelf	Body
cg00472758	0.00552512	0.00104501	1.32823225712111e-07	0.00621038	3146	0.701492	0.0592906	16	2552820	TBC1D24	S_Shelf	3'UTR
cg21993290	-0.00704577	0.00135391	2.07627144988304e-07	0.00862931	3146	0.426367	0.0517915	2	233703120	GIGYF2
cg20507228	0.00978109	0.00189036	2.43351066373524e-07	0.00910264	3146	0.505449	0.0804155	15	91460071	MAN2A2		Body
cg22534374	-0.00864722	0.00169287	3.45221679107293e-07	0.0117392	3146	0.620689	0.0685887	1	201511610		S_Shelf
cg14491169	-0.00118168	0.000238529	7.65597337054173e-07	0.0204157	3146	0.978938	0.00676985	17	17481059	PEMT
cg27343900	0.00504658	0.00102431	8.79796099716493e-07	0.0204157	3146	0.743628	0.0385728	5	172331791	ERGIC1		Body
cg03897139	0.00345369	0.0007023	9.2580603798391e-07	0.0204157	3146	0.820575	0.0397483	10	134018809	DPYSL4	N_Shore	3'UTR
cg14352682	0.00398629	0.000811932	9.60153230296534e-07	0.0204157	3146	0.628475	0.0414892	6	30614168	C6orf136
cg04465154	-0.00733061	0.001496	1.00715016774522e-06	0.0204157	3146	0.426778	0.0648771	8	9045558
cg10219223	0.00487336	0.000995349	1.02876088143533e-06	0.0204157	3146	0.628522	0.0453366	1	6420713	ACOT7
cg01637548	0.00390668	0.000797995	1.0328917121586e-06	0.0204157	3146	0.796705	0.0502641	20	62574518	UCKL1
cg01208318	-0.0112305	0.00229349	1.03701098784691e-06	0.0204157	3146	0.443233	0.101005	14	106329652		N_Shelf
cg22650271	0.00458367	0.000939542	1.12210326432108e-06	0.0209864	3146	0.748446	0.0436648	22	39760165	SYNGR1
cg10689689	0.00588561	0.00121493	1.33183210092144e-06	0.0223831	3146	0.702021	0.0402728	11	63677197	MARK2
cg25124943	-0.00355234	0.000733384	1.33890822904843e-06	0.0223831	3146	0.750763	0.0535516	10	4117248
cg12894478	0.0025565	0.000528297	1.37630482275055e-06	0.0223831	3146	0.896922	0.0350819	22	31301703	OSBP2	Island	Body
cg19420720	0.00523527	0.00108754	1.55105186736981e-06	0.0233955	3146	0.638143	0.0449114	17	79816504	P4HB	N_Shore	Body
cg26836479	-0.00396135	0.000823878	1.59992238900054e-06	0.0233955	3146	0.118412	0.0330199	19	42706353	DEDD2	S_Shelf	Body
cg09532095	0.00464808	0.000967214	1.62618925502423e-06	0.0233955	3146	0.897906	0.0292373	2	39963854	THUMPD2
cg25616160	0.00299095	0.000623727	1.70669797519876e-06	0.0236443	3146	0.869224	0.0257251	17	39655863
cg12781678	0.00369134	0.000771583	1.8032510129189e-06	0.023715	3146	0.858506	0.0249505	7	100053754
cg05251593	0.00439773	0.000920946	1.87772393599239e-06	0.023715	3146	0.783872	0.0501513	17	55517831	MSI2
cg19869698	0.00378439	0.000793131	1.91897792051122e-06	0.023715	3146	0.764064	0.0470068	17	80058686		Island
cg11093760	0.00470322	0.000988065	2.02430079763487e-06	0.023715	3146	0.705262	0.0546251	15	65503807	CILP
cg23594345	-0.0116968	0.00245697	2.02879832330429e-06	0.023715	3146	0.502486	0.097683	14	106329607		N_Shelf
cg01620611	0.00570703	0.00120481	2.26854385134906e-06	0.0251968	3143	0.506501	0.0530406	17	71306145	CDC42EP4	N_Shore	5'UTR
cg20057782	-0.00635439	0.00134195	2.2902896424154e-06	0.0251968	3146	0.578529	0.063331	10	28238789	ARMC4		Body
cg09694782	-0.00567001	0.00120149	2.4785095554666e-06	0.0264885	3146	0.582873	0.0662119	2	97408799		S_Shelf
cg07795968	0.00854701	0.00183178	3.21452814832722e-06	0.0326513	3123	0.486461	0.0732428	20	42817380	JPH2
cg00607627	-0.00540039	0.00115948	3.33429318545034e-06	0.0326513	3146	0.246905	0.0434966	16	28995994	LAT
cg10127660	0.00523303	0.00112401	3.36429960459145e-06	0.0326513	3146	0.627483	0.0596967	8	21996234	REEP4	N_Shelf	Body
cg24298409	0.00436259	0.000938877	3.51910402691048e-06	0.0326513	3146	0.704871	0.0524031	3	50379246	RASSF1
cg14486857	0.0046812	0.0010082	3.57441707851852e-06	0.0326513	3145	0.825787	0.0496721	11	977048	AP2A2	Island	Body
cg10504000	-0.00615663	0.00132604	3.57890224345091e-06	0.0326513	3146	0.263829	0.0574211	11	2402391	CD81	S_Shelf	Body
cg11953088	-0.0111948	0.0024325	4.34733444103643e-06	0.0387176	3146	0.70328	0.0776156	2	217240840		S_Shelf
cg13033086	-0.00506236	0.00110522	4.84060184041059e-06	0.0409202	3146	0.682665	0.0657958	15	57272441	TCF12
cg26318321	0.0040118	0.0008762	4.86272355298292e-06	0.0409202	3146	0.898349	0.0342835	19	15446617		S_Shelf
cg17108423	0.0053136	0.00116111	4.92284484153957e-06	0.0409202	3146	0.659627	0.0486861	6	170559792
cg16764781	0.0117823	0.00257937	5.12924070317612e-06	0.041709	3052	0.452013	0.0884324	3	189347820	TP63
cg14169886	-0.00424604	0.000932072	5.4403845172681e-06	0.0432978	3146	0.744298	0.0422476	1	3111849	PRDM16
cg01033160	-0.00203988	0.000448214	5.57558378692703e-06	0.0434494	3145	0.0636679	0.0167672	19	33865273	CEBPG	S_Shore	5'UTR
cg17237086	0.00395786	0.000871381	5.79115431405535e-06	0.0439483	3146	0.645959	0.0528649	22	40814966	MKL1	Island	Body
cg08749782	0.0040998	0.000904023	5.98364867438595e-06	0.0439483	3146	0.750932	0.0320245	16	2056884	ZNF598	N_Shelf	Body
cg07752613	0.00392711	0.000866001	5.99208530084973e-06	0.0439483	3146	0.642933	0.0428277	8	141554311	EIF2C2
cg19874640	0.00388351	0.000858003	6.23441697429188e-06	0.0446682	3146	0.708094	0.0602568	5	134527449		S_Shore
cg14479303	0.0025998	0.000574998	6.37132842360536e-06	0.0446682	3146	0.923683	0.0165974	9	139402887	NOTCH1	Island	Body
cg08692903	0.0044542	0.000985689	6.44848130611585e-06	0.0446682	3146	0.636515	0.0590105	16	85424553
cg09452478	0.00246626	0.000547118	6.82392439699023e-06	0.0464094	3146	0.542969	0.0645751	11	2022386		S_Shelf
cg03185794	-0.005627	0.00125053	7.05563973638311e-06	0.0471284	3146	0.573243	0.0810871	13	101237439		N_Shelf
cg20014412	0.00389795	0.000867743	7.31271815105905e-06	0.0479886	3146	0.764243	0.052563	1	25381898

## Sheet: Table S8
probeID	BETA	SE	p	p_FDR	mean	SD	CHR	MAPINFO	UCSC_RefGene_Name	Relation_to_UCSC_CpG_Island	UCSC_RefGene_Group	Methyl450_Loci
cg20769177	-0.0208192	0.0038879	9.41743288220121e-08	0.0175908	0.16061	0.0693939	17	44928516	WNT9B	Island	TSS1500	TRUE
cg19693031	1.31572360172829e-07	0.00347595	1.31572360172829e-07	0.0175908	0.753542	0.0685042	1	145441552	TXNIP		3'UTR	TRUE
cg06500161	0.0109436	0.0020736	1.41082438596199e-07	0.0175908	0.63472	0.0593795	21	43656587	ABCG1;ABCG1;ABCG1;ABCG1;ABCG1;ABCG1	S_Shore	Body;Body;Body;Body;Body;Body	TRUE
cg03662545	-0.0180947	0.00358702	4.97693389407201e-07	0.0426368	0.746141	0.0643081	16	85254209				TRUE
cg02907176	0.00242086	0.000483688	5.89789414910976e-07	0.0426368	0.00374404	0.00609807	6	167412518	FGFR1OP;FGFR1OP	Island	TSS1500;TSS1500	TRUE
cg19380394	-0.0102405	0.00206305	7.30288664023778e-07	0.0426368	0.910392	0.0358391	4	171960501				TRUE
cg06680201	0.00472435	0.000955187	7.97899427177365e-07	0.0426368	0.0410098	0.0127135	11	71824165	C11orf51	S_Shore	TSS1500	TRUE
cg13274938	0.0092688	0.00189049	9.93200914863026e-07	0.0464388	0.753229	0.0435068	17	38493822	RARA;RARA;RARA	N_Shelf	Body;Body;Body	TRUE

## Sheet: Table S9
probeID	BETA	SE	p	p_FDR	mean	SD	CHR	MAPINFO	UCSC_RefGene_Name	Relation_to_UCSC_CpG_Island	UCSC_RefGene_Group	Methyl450_Loci
cg06500161	0.0143996	0.00211188	1.24020665549137e-11	4.63904260313171e-06	0.635982	0.0577197	21	43656587	ABCG1;ABCG1;ABCG1;ABCG1;ABCG1;ABCG1	S_Shore	Body;Body;Body;Body;Body;Body	TRUE
cg19693031	-0.0236777	0.00354431	3.13310394838995e-11	5.85975032155528e-06	0.752447	0.0704083	1	145441552	TXNIP		3'UTR	TRUE
cg13274938	0.0107678	0.00185536	7.86858799065331e-09	0.000981092	0.755165	0.0415988	17	38493822	RARA;RARA;RARA	N_Shelf	Body;Body;Body	TRUE
cg08788930	0.0138624	0.00244153	1.59649368192948e-08	0.00149294	0.684973	0.045031	8	142201685	DENND3		Body	TRUE
cg18217136	0.00864305	0.00155108	2.95029954200207e-08	0.00220714	0.725238	0.0589409	20	36157651	BLCAP;BLCAP	S_Shore	TSS1500;TSS1500	TRUE
cg16375265	0.0101998	0.00185645	4.4806423511976e-08	0.00279334	0.864562	0.0387402	17	80554146	FOXK2	N_Shore	Body	TRUE
cg23436042	0.00900719	0.00165227	5.75418505850711e-08	0.00307482	0.749464	0.0417476	5	175322631				TRUE
cg06291107	0.00887946	0.0016471	8.01194413572568e-08	0.00335042	0.644007	0.0507956	20	36157675	BLCAP;BLCAP	S_Shore	TSS1500;TSS1500	TRUE
cg06710464	0.0119585	0.00221952	8.06133919759888e-08	0.00335042	0.758521	0.064889	17	79047695	BAIAP2;BAIAP2;BAIAP2;BAIAP2	S_Shore	Body;Body;Body;Body	TRUE
cg11183227	0.0137825	0.00258073	1.04729754188475e-07	0.00391746	0.862023	0.0393047	15	91455407	MAN2A2		Body	TRUE
cg06262098	0.00924547	0.00177597	2.19398766359154e-07	0.00746064	0.651198	0.0280933	7	5413872	TNRC18	Island	Body	TRUE
cg17255712	-0.010508	0.00203355	2.6339599496933e-07	0.0081108	0.154263	0.0378378	17	70116185	SOX9	N_Shore	TSS1500	TRUE
cg16755922	0.0170181	0.00330876	2.9829150439093e-07	0.0081108	0.761084	0.0769677	17	80536214	FOXK2	S_Shelf	Body	TRUE
cg11311053	0.00911703	0.001772	3.03569047427256e-07	0.0081108	0.771678	0.0320939	12	124912049	NCOR2;NCOR2	S_Shore	Body;Body	TRUE
cg05584078	-0.00858917	0.00168155	3.7314028847828e-07	0.00930497	0.913729	0.0371051	11	60282712	MS4A13;MS4A13	N_Shore	TSS200;TSS200	TRUE
cg24298409	0.00877824	0.00173004	4.33528675354074e-07	0.00947541	0.706536	0.0531097	3	50379246	RASSF1;ZMYND10;RASSF1	S_Shore	TSS1500;Body;TSS1500	TRUE
cg07458272	0.0120679	0.00237984	4.39968070587479e-07	0.00947541	0.669028	0.0652158	19	34744396	KIAA0355	N_Shore	TSS1500	TRUE
cg14020176	0.0119173	0.00235353	4.55970180313382e-07	0.00947541	0.555876	0.0675611	17	72764985	SLC9A3R1		3'UTR	TRUE
cg17572056	0.0131322	0.00261247	5.49756188151175e-07	0.0108231	0.553647	0.0528747	3	195947062	OSTalpha		Body	TRUE
cg26023268	0.0117298	0.00236807	7.9593488120736e-07	0.0148861	0.736537	0.0578267	17	71258215	CPSF4L		TSS200	TRUE
cg23990557	0.00894936	0.00183712	1.21882885527748e-06	0.0217099	0.728176	0.0643382	15	99443249	IGF1R		Body	TRUE
cg27305772	0.00898411	0.00185365	1.36684899135014e-06	0.0222512	0.648162	0.0531081	11	65630355	MUS81	S_Shore	Body	TRUE
cg02667103	-0.0165694	0.00341781	1.36819089746748e-06	0.0222512	0.783449	0.0593064	12	83125178	TMTC2		Body	TRUE
cg21932513	0.00893089	0.00188048	2.21932570584677e-06	0.0345895	0.802206	0.0503031	1	17751974	RCC2;RCC2		Body;Body	TRUE
cg15231749	0.00558215	0.00117923	2.43464081891542e-06	0.0364275	0.842082	0.018518	6	33265133	RGL2;RGL2	N_Shore	Body;Body	TRUE
cg27516100	0.00891741	0.00189936	2.89120113559506e-06	0.040184	0.509324	0.0615555	6	30624520	DHX16;DHX16		Body;Body	TRUE
cg27243685	0.00791466	0.00168606	2.9005686940315e-06	0.040184	0.845726	0.0438062	21	43642366	ABCG1;ABCG1;ABCG1;ABCG1;ABCG1;ABCG1	S_Shelf	Body;Body;5'UTR;Body;Body;Body	TRUE
cg06226703	0.00840945	0.00179448	3.03776307516041e-06	0.0404564	0.863796	0.038584	2	201242945	SPATS2L;SPATS2L;SPATS2L;SPATS2L		5'UTR;5'UTR;5'UTR;5'UTR	TRUE
cg15082870	0.00972082	0.00207876	3.13654100277429e-06	0.0404564	0.708304	0.0538208	7	36022841		S_Shore		TRUE
cg17058475	-0.0112979	0.00242631	3.45986229568008e-06	0.0431392	0.106734	0.038378	11	68607737	CPT1A;CPT1A	N_Shore	5'UTR;5'UTR	TRUE
cg16805291	0.0128658	0.00277263	3.73557259721776e-06	0.0438648	0.564392	0.0723617	7	36022575		Island		TRUE
cg13059136	0.011706	0.00252357	3.75259881329266e-06	0.0438648	0.56923	0.0766094	11	2986541	SNORA54;NAP1L4		TSS1500;Body	TRUE
cg18986078	0.00693531	0.00150048	4.148758085743e-06	0.047026	0.847048	0.0403479	14	21510323	RNASE7		TSS200	TRUE
cg00502254	0.00988941	0.00214683	4.38306513126786e-06	0.0482207	0.693142	0.0418162	1	12201600	TNFRSF8;TNFRSF8		Body;Body	TRUE
cg25256067	-0.0184034	0.00400655	4.65580519301796e-06	0.0490323	0.689781	0.0824677	7	11856910	THSD7A		Body	TRUE
cg20923885	0.00916225	0.00199777	4.86251432684319e-06	0.0490323	0.683319	0.05273	17	75473610	SEPT9;SEPT9;SEPT9;SEPT9;SEPT9;SEPT9;SEPT9		Body;5'UTR;Body;Body;Body;Body;Body	TRUE
cg04710179	0.00837406	0.00182608	4.89018912823681e-06	0.0490323	0.710512	0.0330995	4	37891376	TBC1D1	N_Shore	TSS1500	TRUE
cg00836308	0.0100443	0.00219339	4.98117271729895e-06	0.0490323	0.768126	0.0527003	1	36552959	TEKT2;ADPRHL2	N_Shore	Body;TSS1500	TRUE
cg24304848	0.00935008	0.00204463	5.14219323389845e-06	0.0493183	0.725478	0.0567266	11	44764716				TRUE
cg18929814	0.0124669	0.00273451	5.52801471900277e-06	0.0493183	0.661881	0.0446583	7	97875293	TECPR1		Body	TRUE
cg01443467	0.00867756	0.0019049	5.61781224061484e-06	0.0493183	0.642363	0.0527625	2	232333030		S_Shelf		TRUE
cg01373896	0.00946566	0.00207911	5.6710117618752e-06	0.0493183	0.760059	0.0355552	19	1854724	KLF16	Island	Body	TRUE
cg02879453	0.0111166	0.00244982	6.05026976721546e-06	0.0493183	0.709468	0.0489344	16	50321818	ADCY7		TSS200	TRUE
cg09245003	0.0106086	0.00233857	6.10431304825751e-06	0.0493183	0.703112	0.0565346	17	695428	RNMTL1		3'UTR	TRUE
cg02923264	-0.0187906	0.00414281	6.15075593884694e-06	0.0493183	0.22102	0.0705518	22	30901647	SEC14L4;SEC14L4;SEC14L4;SEC14L4	Island	1stExon;5'UTR;1stExon;5'UTR	TRUE
cg21574565	0.00645851	0.00142362	6.17020292607731e-06	0.0493183	0.854078	0.0365807	3	53855125	CHDH	N_Shelf	Body	TRUE
cg27431877	0.0065538	0.00144459	6.19686464203129e-06	0.0493183	0.823581	0.0353087	12	124911924	NCOR2;NCOR2	S_Shore	Body;Body	TRUE
cg20427198	0.00440884	0.00097363	6.4995331828793e-06	0.0494565	0.880791	0.0328746	22	46969267		N_Shelf		TRUE
cg10722267	0.0127659	0.00282333	6.52473696579106e-06	0.0494565	0.740574	0.0632921	3	197608554				TRUE
cg11953088	-0.0239711	0.00530485	6.61088195343965e-06	0.0494565	0.702634	0.0805293	2	217240840		S_Shelf		TRUE

[truncated: 4 more sheets: Table S10, Table S11, Table S12, Table S13]
